# Supplementary material for: Next-generation metabolic screening: targeted and untargeted metabolomics for the diagnosis of inborn errors of metabolism in individual patients
Source: J Inherit Metab Dis. 2018 Feb 16;41(3):337–53. doi: 10.1007/s10545-017-0131-6 (PMC5959972; doi:10.1007/s10545-017-0131-6)
Supplement: Supplementary file 4 — (XLSX 32.9 kb) [file 10545_2017_131_MOESM4_ESM.xlsx]

## Sheet: IEM panel
HMP	Name	Formula	ID score			ID score legend:
HMDB02266	2-Methylglutaconic acid	C6H8O4	1			1	Retention time confirmed by model compound
HMDB00336	3-Hydroxyisobutyric acid	C4H8O3	1			2	Retention time confirmed in ≥2 patient samples
HMDB12130	2,3,4,5-Tetrahydropiperidine-2-carboxylate	C6H9NO2	2			0	Retention time included based on mass only, or measurement in a single patient
HMDB33742	2-Methylbutanoic acid	C5H10O2	0
HMDB02166	2-aminoisobutyric acid	C4H9NO2	1
HMDB13338	11-Octadecenylcarnitine	C25H47NO4	0
HMDB06875	1-Pyrroline-2-carboxylic acid	C5H7NO2	2
HMDB29576	2,3-Dihydroxy-2-methylbutanoic acid	C5H10O4	0
HMDB00401	2,8-Dihydroxyadenine	C5H5N5O2	1
HMDB00396	2-Ethylhydracrylic acid	C5H10O3	0
HMDB00407	2-Hydroxy-3-methylbutyric acid	C5H10O3	1
HMDB00317	2-Hydroxy-3-methylpentanoic acid	C6H12O3	1
HMDB00321	2-Hydroxyadipic acid	C6H10O5	1
HMDB01624	2-Hydroxycaproic acid	C6H12O3	1
HMDB00424	2-Hydroxydecanedioic acid	C10H18O5	0
HMDB00354	2-Methyl-3-hydroxybutyric acid	C5H10O3	2
HMDB29166	2-Methyl-3-hydroxyvaleric acid	C6H12O3	2
HMDB00408	2-Methyl-3-ketovaleric acid	C6H10O3	0
HMDB03771	2-Methylacetoacetic acid	C5H8O3	0
HMDB00378	2-Methylbutyroylcarnitine	C12H23NO4	1
HMDB00339	2-Methylbutyrylglycine	C7H13NO3	1
HMDB00379	2-Methylcitric acid	C7H10O7	1
HMDB00422	2-Methylglutaric acid	C6H10O4	0
HMDB01865	2-Oxovaleric acid	C5H8O3	1
HMDB11743	2-Phenylpropionate	C9H10O2	0
HMDB13325	2-trans,4-cis-Decadienoylcarnitine	C17H29NO4	2
HMDB13331	3, 5-Tetradecadiencarnitine	C21H37NO4	2
HMDB01336	3,4-Dihydroxybenzeneacetic acid	C8H8O4	1
HMDB01336	3,4-Dihydroxybenzeneacetic acid	C8H8O4	1
HMDB00320	3a,4b,7a-Trihydroxy-5b-cholanoic acid	C24H40O5	0
HMDB03873	3a,7a,12a-Trihydroxy-5b-cholestanoic acid	C27H46O5	2
HMDB00345	3-Hydroxyadipic acid	C6H10O5	0
HMDB00357	3-Hydroxybutyric acid	C4H8O3	1
HMDB00428	3-Hydroxyglutaric acid	C5H8O5	1
HMDB61652	3-hydroxyhexanoic acid	C6H12O3	0
HMDB0013336	3-Hydroxyhexadecanoylcarnitine	C23H45NO5	0
	3-Hydroxytetradecanoylcarnitine	C21H41NO5	0
	3-Hydroxyoctadecenoylcarnitine	C25H47NO5	0
HMDB00754	3-Hydroxyisovaleric acid	C5H10O3	1
HMDB61189	3-Hydroxyisovalerylcarnitine	C12H23O5N1	2
HMDB00355	3-Hydroxymethylglutaric acid	C6H10O5	1
HMDB00350	3-Hydroxysebacic acid	C10H18O5	0
HMDB00325	3-Hydroxysuberic acid	C8H14O5	0
HMDB01434	3-Methoxytyrosine	C10H13NO4	1
HMDB00491	3-Methyl-2-oxovaleric acid	C6H10O3	1
HMDB00555	3-Methyladipic acid	C7H12O4	1
HMDB00459	3-Methylcrotonylglycine	C7H11NO3	1
HMDB00522	3-Methylglutaconic acid	C6H8O4	1
HMDB00552	3-Methylglutarylcarnitine	C13H23NO6	2
HMDB59757	3-Methylpimelic acid	C8H14O4	0
HMDB00398	3-Oxoadipic acid	C6H8O5	1
HMDB02042	3-Phenylpropionylglycine	C11H13NO3	1
HMDB02011	4-Hydroxyisovaleric acid	C5H10O3	0
HMDB02273	4-Hydroxy-L-glutamic acid	C5H7NO5	0
HMDB00707	4-Hydroxyphenylpyruvic acid	C9H8O4	1
HMDB00725	4-Hydroxyproline	C5H9NO3	1
	4-Methylpimelic acid	C8H14O4	0
HMDB00017	4-Pyridoxic acid	C8H9NO4	1
HMDB00520	5a-Cholestane-3a,7a,12a,25-tetrol	C27H48O4	2
HMDB00908	5alpha-Cholestanol	C27H48O	0
HMDB01149	5-Aminolevulinic acid	C5H9NO3	1
HMDB00483	5b-Cholestane-3a,7a,12a,23S,25-pentol	C27H48O5	2
	5-Caprolacton	C6H10O2	0
	5-Erythro-4,5-dihydroxyhexanoic acid		0
HMDB00525	5-Hydroxyhexanoic acid	C6H12O3	0
HMDB00763	5-Hydroxyindoleacetic acid	C10H9NO3	1
HMDB30097	5-Hydroxyisourate	C5H4N4O4	2
HMDB00472	5-Hydroxy-L-tryptophan	C11H12N2O3	1
HMDB00450	5-Hydroxylysine	C6H14N2O3	1
HMDB00469	5-Hydroxymethyluracil	C5H6N2O3	1
HMDB01855	5-Hydroxytryptophol	C10H11NO2	1
HMDB00032	7-Dehydrocholesterol	C27H44O	0
HMDB00486	7-Hydroxyoctanoic acid	C8H16O3	0
HMDB02027	8-Dehydrocholesterol	C27H44O	0
HMDB03333	8-Hydroxy-deoxyguanosine	C10H13N5O5	1
HMDB13334	9,12-Hexadecadienoylcarnitine	C23H41NO4	0
HMDB13205	9-Decenoylcarnitine	C17H31NO4	2
HMDB13207	9-Hexadecenoylcarnitine	C23H43NO4	0
HMDB00060	Acetoacetic acid	C4H6O3	1
HMDB00532	Acetylglycine	C4H7NO3	2
HMDB0094701	Acetylproline	C7H11NO3	1
HMDB00034	Adenine	C5H5N5	1
HMDB00050	Adenosine	C10H13N5O4	1
HMDB00448	Adipic acid	C6H10O4	1
HMDB62179	AICA-riboside	C9H14N4O5	0
HMDB28695	Alanyl-Proline	C8H14N2O3	1
HMDB14581	Allopurinol	C5H4N4O	1
HMDB01263	Allysine	C6H11NO3	2
HMDB00019	Alpha-ketoisovaleric acid	C5H8O3	1
HMDB00510	Aminoadipic acid	C6H11NO4	1
HMDB29942	Arabinose	C5H10O5	1
HMDB00052	Argininosuccinic acid	C10H18N4O6	1
HMDB00191	Aspartic acid	C4H7NO4	1
HMDB00489	Aspartylglycosamine	C12H21N3O8	0
HMDB00784	Azelaic acid	C9H16O4	0
HMDB06535	Beta-1,4-mannose-N-acetylglucosamine	C14H25NO11	0
HMDB00056	Beta-Alanine	C3H7NO2	1
HMDB00043	Betaine	C5H11NO2	1
HMDB00852	Beta-Sitosterol	C29H50O	1
HMDB00474	Butanone	C4H8O	0
HMDB02013	Butyrylcarnitine	C11H21NO4	1
HMDB00535	Caproic acid	C6H12O2	0
HMDB00832	Capryloylglycine	C10H19NO3	2
HMDB00033	Carnosine	C9H14N4O3	1
HMDB10355	Cholestane-3,7,12,25-tetrol-3-glucuronide	C33H56O10	2
HMDB00451	cis-4-Hydroxycyclohexylacetic acid	C8H14O3	0
HMDB02014	cis-5-Tetradecenoylcarnitine	C21H39NO4	2
HMDB00094	Citric acid	C6H8O7	1
HMDB00904	Citrulline	C6H13N3O3	1
HMDB00064	Creatine	C4H9N3O2	2
HMDB00562	Creatinine	C4H7N3O	2
HMDB59639	Cyclic pyranopterin monophosphate	C10H14N5O8P	0
	Cysteine-homocysteine mixed disulfide		0
HMDB00731	Cysteine-S-sulfate	C3H7NO5S2	0
HMDB00089	Cytidine	C9H13N3O5	1
HMDB00630	Cytosine	C4H5N3O	1
HMDB00651	Decanoylcarnitine	C17H33NO4	1
HMDB00101	Deoxyadenosine	C10H13N5O3	1
HMDB00014	Deoxycytidine	C9H13N3O4	1
HMDB00085	Deoxyguanosine	C10H13N5O4	1
HMDB00071	Deoxyinosine	C10H12N4O4	1
HMDB00012	Deoxyuridine	C9H12N2O5	1
HMDB00143	D-Galactose	C6H12O6	1
HMDB00122	D-Glucose	C6H12O6	1
HMDB00079	Dihydrothymine	C5H8N2O2	1
HMDB00076	Dihydrouracil	C4H6N2O2	1
	3β,7α-Dihydroxy-5-cholestenoic acid	C27H44O4	0
	Dihydroxycholenoic acid sulfate	C24H38O7S	0
	Dihydroxycholenoyl glycine	C26H41NO5	0
	Dihydroxycholenoyl glycine sulfate		0
HMDB04983	Dimethyl sulfone	C2H6O2S	1
HMDB02151	Dimethyl sulfoxide	C2H6OS	1
HMDB00092	Dimethylglycine	C4H9NO2	1
HMDB02303	Dimethylsulfide	C2H6S	0
HMDB02250	Dodecanoylcarnitine	C19H37NO4	0
HMDB00073	Dopamine	C8H11NO2	1
HMDB00068	Epinephrine	C9H13NO3	0
HMDB60476	epsilon-Caprolactone	C6H10O2	0
	Erythro-4,5-dihydroxyhexanoic acid		0
HMDB00613	Erythronic acid	C4H8O5	1
HMDB00622	Ethylmalonic acid	C5H8O4	1
HMDB00854	Formiminoglutamic acid	C6H10N2O4	0
HMDB00134	Fumaric acid	C4H4O4	1
HMDB00107	Galactitol	C6H14O6	1
HMDB15507	Gamma Hydroxybutyric Acid	C4H7O3	1
HMDB00112	Gamma-Aminobutyric acid	C4H9NO2	1
HMDB00549	Gamma-Butyrolactone	C4H6O2	0
HMDB11738	Gamma-Glutamyl Glutamine	C10H17N3O6	1
	Glc(?1-2)Glc(?1-3)Glc(?1-3)Man	C24H42O21	0
HMDB00620	Glutaconic acid	C5H6O4	1
HMDB00594	Glutamylphenylalanine	C14H18N2O5	1
HMDB00661	Glutaric acid	C5H8O4	1
HMDB13130	Glutarylcarnitine	C12H21NO6	2
HMDB00131	Glycerol	C3H8O3	1
HMDB00123	Glycine	C2H5NO2	1
HMDB00115	Glycolic acid	C2H4O3	1
HMDB00721	Glycylproline	C7H12N2O3	1
HMDB00128	Guanidoacetic acid	C3H7N3O2	2
HMDB00132	Guanine	C5H5N5O	1
HMDB00133	Guanosine	C10H13N5O5	1
HMDB02354	Hawkinsin	C11H17NO6S	0
HMDB00701	Hexanoylglycine	C8H15NO3	1
HMDB00745	Homocarnosine	C10H16N4O3	1
HMDB00679	Homocitrulline	C7H15N3O3	1
HMDB00742	Homocysteine	C4H9NO2S	1
HMDB00130	Homogentisic acid	C8H8O4	1
HMDB00118	Homovanillic acid	C9H10O4	1
HMDB01212	Hydantoin-5-propionic acid	C6H8N2O4	1
HMDB00746	Hydroxyisocaproic acid	C6H12O3	0
HMDB00732	Hydroxykynurenine	C10H12N2O4	1
HMDB00700	Hydroxypropionic acid	C3H6O3	1
HMDB00157	Hypoxanthine	C5H4N4O	1
HMDB00195	Inosine	C10H12N4O5	1
HMDB01873	Isobutyric acid	C4H8O2	0
HMDB00730	Isobutyrylglycine	C6H11NO3	1
HMDB00736	Isobutyryl-L-carnitine	C11H21NO4	0
HMDB00718	Isovaleric acid	C5H10O2	0
HMDB00688	Isovalerylcarnitine	C12H23NO4	1
HMDB00678	Isovalerylglycine	C7H13NO3	1
HMDB02092	Itaconic acid	C5H6O4	1
HMDB00695	Ketoleucine	C6H10O3	1
HMDB00715	Kynurenic acid	C10H7NO3	1
HMDB00694	2-Hydroxyglutaric acid	C5H8O5	1
HMDB00201	Acetylcarnitine	C9H17NO4	1
HMDB62175	Lactoyl-phenylalanine	C12H15NO4	2
HMDB00161	Alanine	C3H7NO2	1
HMDB00557	Alloisoleucine	C6H13NO2	1
HMDB01851	Arabitol	C5H12O5	1
HMDB00517	Arginine	C6H14N4O2	1
HMDB00168	Asparagine	C4H8N2O3	1
HMDB00062	Carnitine	C7H15NO3	1
HMDB00099	Cystathionine	C7H14N2O4S	1
HMDB00192	Cystine	C6H12N2O4S2	1
HMDB03349	Dihydroorotic acid	C5H6N2O4	1
HMDB00181	Dopa	C9H11NO4	1
HMDB28937	Leucyl-Proline	C11H20N2O3	1
HMDB00148	Glutamic acid	C5H9NO4	1
HMDB00641	Glutamine	C5H10N2O3	1
HMDB06372	Glyceric acid	C3H6O4	1
HMDB00756	Hexanoylcarnitine	C13H25NO4	1
HMDB00177	Histidine	C6H9N3O2	1
HMDB00676	Homocystine	C8H16N2O4S2	1
HMDB06469	Linoleyl carnitine	C25H45NO4	0
HMDB00172	Isoleucine	C6H13NO2	1
HMDB00684	Kynurenine	C10H12N2O3	0
HMDB00190	Lactic acid	C3H6O3	1
HMDB00687	Leucine	C6H13NO2	1
HMDB00182	Lysine	C6H14N2O2	1
HMDB00696	Methionine	C5H11NO2S	1
HMDB00791	Octanoylcarnitine	C15H29NO4	1
HMDB00222	Palmitoylcarnitine	C23H45NO4	1
HMDB00159	Phenylalanine	C9H11NO2	1
HMDB11177	phenylalanyl-L-proline	C14H18N2O3	1
HMDB00716	Pipecolic acid	C6H11NO2	1
HMDB00162	Proline	C5H9NO2	1
HMDB00187	Serine	C3H7NO3	1
HMDB00167	Threonine	C4H9NO3	1
HMDB00929	Tryptophan	C11H12N2O2	1
HMDB00158	Tyrosine	C9H11NO3	1
HMDB00883	Valine	C5H11NO2	1
HMDB00744	Malic acid	C4H6O5	1
HMDB00691	Malonic acid	C3H4O4	1
HMDB02095	Malonylcarnitine	C10H17NO6	0
HMDB01296	Maltotetraose	C24H42O21	0
	Man?1-6Man?1-4GlcNac		0
HMDB00749	Mesaconic acid	C5H6O4	1
HMDB02005	Methionine sulfoxide	C5H11NO3S	1
HMDB00752	Methylglutaric acid	C6H10O4	1
HMDB00202	Methylmalonic acid	C4H6O4	1
HMDB13133	Methylmalonylcarnitine	C11H19NO6	2
HMDB01844	Methylsuccinic acid	C5H8O4	1
HMDB00227	Mevalonic acid	C6H12O4	1
HMDB06024	Mevalonolactone	C6H10O3	0
HMDB37846	N-(1-Deoxy-1-fructosyl)phenylalanine	C15H21NO7	2
HMDB04193	N1-Methyl-2-pyridone-5-carboxamide	C7H8N2O2	2
HMDB04194	N1-Methyl-4-pyridone-3-carboxamide	C7H8N2O2	2
HMDB00206	N6-Acetyl-L-lysine	C8H16N2O3	1
HMDB02189	N8-Acetylspermidine	C9H21N3O	0
HMDB00856	N-a-Acetylcitrulline	C8H15N3O4	1
HMDB06028	N-Acetylasparagine	C6H10N2O4	1
HMDB01067	N-Acetylaspartylglutamic acid	C11H16N2O8	1
HMDB01138	N-Acetylglutamic acid	C7H11NO5	1
HMDB06029	N-Acetylglutamine	C7H12N2O4	1
HMDB32055	N-Acetylhistidine	C8H11N3O3	1
HMDB61684	N-Acetylisoleucine	C8H15NO3	2
HMDB00766	N-Acetyl-L-alanine	C5H9NO3	1
HMDB00812	N-Acetyl-L-aspartic acid	C6H9NO6	1
HMDB11756	N-Acetylleucine	C8H15NO3	1
HMDB11745	N-Acetyl-L-methionine	C7H13NO3S	1
HMDB00512	N-Acetyl-L-phenylalanine	C11H13NO3	1
HMDB00866	N-Acetyl-L-tyrosine	C11H13NO4	1
HMDB01129	N-Acetylmannosamine	C8H15NO6	1
HMDB00230	N-Acetylneuraminic acid	C11H19NO9	1
HMDB02931	N-Acetylserine	C5H9NO4	2
	N-Acetylthreonine	C6H11NO4	1
HMDB11757	N-Acetylvaline	C7H13NO3	1
HMDB00446	N-Alpha-acetyllysine	C8H16N2O3	1
HMDB00808	N-Butyrylglycine	C6H11NO3	1
HMDB02730	Nicotinamide N-oxide	C6H6N2O2	0
HMDB62180	N-lactoyl-Isoleucine	C10H18O4	0
HMDB62176	N-lactoyl-Leucine	C9H17NO4	0
HMDB62181	N-lactoyl-Valine	C8H15NO4	0
HMDB03152	N-Methylnicotinamide	C7H8N2O	1
HMDB00216	Norepinephrine	C8H11NO3	0
HMDB61677	Adipoylcarnitine	C13H23NO6	0
HMDB00224	Phosphoethanolamine	C2H8NO4P	1
HMDB00214	Ornithine	C5H12N2O2	1
HMDB00226	Orotic acid	C5H4N2O4	1
HMDB00788	Orotidine	C10H12N2O8	1
HMDB00669	Ortho-Hydroxyphenylacetic acid	C8H8O3	1
HMDB02329	Oxalic acid	C2H2O4	1
	Oxo-6-hydroxyheptanoic acid	C7H12O4	0
HMDB00225	Oxoadipic acid	C6H8O5	1
HMDB00208	Oxoglutaric acid	C5H6O5	1
HMDB00786	Oxypurinol	C5H4N4O2	1
HMDB00210	Pantothenic acid	C9H17NO5	1
HMDB11635	p-Cresol sulfate	C7H8O4S	2
HMDB00209	Phenylacetic acid	C8H8O2	1
HMDB01587	Phenylglyoxylic acid	C8H6O3	0
HMDB00779	Phenyllactic acid	C9H10O3	1
HMDB00020	4-Hydroxyphenylacetic acid	C8H8O3	1
HMDB00801	Phytanic acid	C20H40O2	1
HMDB00857	Pimelic acid	C7H12O4	1
HMDB41993	Pivaloylcarnitine	C12H23NO4	1
HMDB00237	Propionic acid	C3H6O2	0
HMDB00824	Propionylcarnitine	C10H19NO4	1
HMDB00783	Propionylglycine	C5H9NO3	1
HMDB01881	Propylene glycol	C3H8O2	0
HMDB00767	Pseudouridine	C9H12N2O6	1
HMDB01545	Pyridoxal	C8H9NO3	1
HMDB00267	Pyroglutamic acid	C5H7NO3	1
HMDB0059778	2-Pyrroloylglycine	C7H8N2O3	2
HMDB00243	Pyruvic acid	C3H4O3	1
HMDB00508	Ribitol	C5H12O5	1
HMDB00279	Saccharopine	C11H20N2O6	1
HMDB00939	S-Adenosylhomocysteine	C14H20N6O5S	1
HMDB01185	S-Adenosylmethionine	C15H23N6O5S	1
	SAICA-riboside	C13H18N4O9	2
HMDB00271	Sarcosine	C3H7NO2	1
HMDB00792	Sebacic acid	C10H18O4	1
HMDB03219	Sedoheptulose	C7H14O7	2
HMDB00259	Serotonin	C10H12N2O	1
HMDB06600	Sialyllacto-N-tetraose b	C37H62N2O29	0
HMDB06631	Sialyllacto-N-tetraose c	C37H62N2O29	0
HMDB02173	Solerol	C6H10O4	0
HMDB00848	Stearoylcarnitine	C25H49NO4	1
HMDB00893	Suberic acid	C8H14O4	1
HMDB00953	Suberylglycine	C10H17NO5	1
HMDB00254	Succinic acid	C4H6O4	1
HMDB01259	Succinic acid semialdehyde	C4H6O3	1
	Succinylacetoacetic acid	C8H10O6	0
HMDB00635	Succinylacetone	C7H10O4	1
HMDB00912	Succinyladenosine	C14H17N5O8	2
HMDB61717	Succinylcarnitine	C11H19NO6	0
HMDB00251	Taurine	C2H7NO3S	1
HMDB05066	Tetradecanoylcarnitine	C21H41NO4	1
	Threo-4,5-dihydroxyhexanoic acid		0
HMDB00273	Thymidine	C10H14N2O5	1
HMDB00262	Thymine	C5H6N2O2	1
HMDB01470	Tiglic acid	C5H8O2	0
HMDB02366	Tiglylcarnitine	C12H21NO4	2
HMDB00959	Tiglylglycine	C7H11NO3	1
HMDB00906	Trimethylamine	C3H9N	1
HMDB00925	Trimethylamine N-oxide	C3H9NO	1
HMDB00300	Uracil	C4H4N2O2	1
HMDB02031	Ureidoisobutyric acid	C5H10N2O3	2
HMDB00026	Ureidopropionic acid	C4H8N2O3	1
HMDB00828	Ureidosuccinic acid	C5H8N2O5	1
HMDB00289	Uric acid	C5H4N4O3	1
HMDB00296	Uridine	C9H12N2O6	1
HMDB00301	Urocanic acid	C6H6N2O2	1
	Urocanylglycine		0
HMDB29135	Valyl-Proline	C10H18N2O3	1
HMDB00913	Vanillactic acid	C10H12O5	1
HMDB00484	Vanillic acid	C8H8O4	1
HMDB00291	Vanillylmandelic acid	C9H10O5	1
HMDB01490	Vanylglycol	C9H12O4	1
HMDB00292	Xanthine	C5H4N4O2	1
HMDB00299	Xanthosine	C10H12N4O6	1
HMDB00881	Xanthurenic acid	C10H7NO4	1
